# Supplementary material for: Angiopoietin-like protein 4 potentiates DATS-induced inhibition of proliferation, migration, and invasion of bladder cancer EJ cells; involvement of G2/M-phase cell cycle arrest, signaling pathways, and transcription factors-mediated MMP-9 expression
Source: Food Nutr Res. 2017 Jun 20;61(1):1338918. doi: 10.1080/16546628.2017.1338918 (PMC5492081; doi:10.1080/16546628.2017.1338918)
Supplement: ZFNR_A_1338918_Supplemental_data.zip [file zfnr_a_1338918_sm0516.zip]

Archive with 2 entries (2 files):
- ZFNR_A_1338918_Supplemental data/DATS_EJ_Data_supplementary figures.pdf
- ZFNR_A_1338918_Supplemental data/DATS_EJ_Supplementary_information.docx
